# Supplementary material for: Sex differences in sucrose reinforcement in Long-Evans rats
Source: Biol Sex Differ. 2022 Jan 11;13:3. doi: 10.1186/s13293-022-00412-8 (PMC8753819; doi:10.1186/s13293-022-00412-8)
Supplement: Supplementary file 1 — Additional file 1: Additional data from Experiments 4 and 5 including body weight corrected operant sucrose intake data. [file 13293_2022_412_MOESM1_ESM.xlsx]

## Sheet: exp4NOTES
Grimm et al.
Additional Results
Experiment 4
Sucrose Operant Self-administration (SA)
Manuscript includes active lever data and analyses
Supplementary Results include:
ANOVA results for reinforcers (sucrose deliveries), reinforcers corrected for body weight, inactive lever, and locomotion (photobeam breaks)
Means and SEMs for each dependent measure, by sex
Training (train) on FR (10 days) then on PR (7 days)
Testing (test) on FR and PR across low range of sucrose concentrations (1,2,3) and high range (3,4,5)
Extinction testing with SCH23390 challenge
(extinction responding corrected for body weight not calculated)

## Sheet: exp4train
Sucrose SA
reinforcers
FR
Tests of Within-Subjects Effects
Measure: MEASURE_1
Source		Type III Sum of Squares	df	Mean Square	F	Sig.	Partial Eta Squared
time	Sphericity Assumed	79874.4	9	8874.93	28.99	<.001	0.387
	Greenhouse-Geisser	79874.4	4.749	16817.8	28.99	<.001	0.387
	Huynh-Feldt	79874.4	5.478	14580.9	28.99	<.001	0.387
	Lower-bound	79874.4	1	79874.4	28.99	<.001	0.387
time * sex	Sphericity Assumed	5423.96	9	602.662	1.969	0.042	0.041
	Greenhouse-Geisser	5423.96	4.749	1142.03	1.969	0.088	0.041
	Huynh-Feldt	5423.96	5.478	990.133	1.969	0.077	0.041
	Lower-bound	5423.96	1	5423.96	1.969	0.167	0.041
Error(time)	Sphericity Assumed	126740	414	306.135
	Greenhouse-Geisser	126740	218.472	580.119
	Huynh-Feldt	126740	251.988	502.959
	Lower-bound	126740	46	2755.22
Tests of Between-Subjects Effects
Measure: MEASURE_1									1=male, 2=female		f1	f2	f3	f4	f5	f6	f7	f8	f9	f10
Transformed Variable: Average									1	Mean	30.75	69.0313	64.1458	72.5833	69.4792	64.8438	69.0417	77.4167	75.625	73.2917
Source	Type III Sum of Squares	df	Mean Square	F	Sig.	Partial Eta Squared				Std. Error of Mean	3.75241	6.05463	4.88338	4.11383	3.90321	4.01999	4.57446	4.80976	4.45461	4.10261
Intercept	2.64318e+06	1	2.64318e+06	1504.73	<.001	0.97			2	Mean	46.545	66.0546	78.5963	86.5963	90.4183	85.5433	89.8767	89.6892	92.5225	92.0833
sex	27621.7	1	27621.7	15.725	<.001	0.255				Std. Error of Mean	4.37538	4.51042	4.75046	3.90663	3.52445	3.34973	3.29571	4.18556	4.83796	4.42691
Error	80802.7	46	1756.58						Total	Mean	38.6475	67.5429	71.371	79.5898	79.9487	75.1935	79.4592	83.5529	84.0738	82.6875
										Std. Error of Mean	3.07513	3.74093	3.53092	2.98657	3.0165	2.99645	3.17597	3.27843	3.47866	3.28509
PR
Tests of Within-Subjects Effects
Measure: MEASURE_1
Source		Type III Sum of Squares	df	Mean Square	F	Sig.	Partial Eta Squared
time	Sphericity Assumed	39.738	6	6.623	4.637	<.001	0.092
	Greenhouse-Geisser	39.738	4.805	8.271	4.637	<.001	0.092
	Huynh-Feldt	39.738	5.55	7.161	4.637	<.001	0.092
	Lower-bound	39.738	1	39.738	4.637	0.037	0.092
time * sex	Sphericity Assumed	25.452	6	4.242	2.97	0.008	0.061
	Greenhouse-Geisser	25.452	4.805	5.298	2.97	0.014	0.061
	Huynh-Feldt	25.452	5.55	4.586	2.97	0.01	0.061
	Lower-bound	25.452	1	25.452	2.97	0.092	0.061
Error(time)	Sphericity Assumed	394.238	276	1.428
	Greenhouse-Geisser	394.238	221.009	1.784
	Huynh-Feldt	394.238	255.281	1.544
	Lower-bound	394.238	46	8.57
Tests of Between-Subjects Effects
Measure: MEASURE_1									1=male, 2=female		p1	p2	p3	p4	p5	p6	p7
Transformed Variable: Average									1	Mean	7.7917	6.7083	6.7083	7.25	7.2083	7.7083	7.7083
Source	Type III Sum of Squares	df	Mean Square	F	Sig.	Partial Eta Squared				Std. Error of Mean	0.3068	0.42766	0.44834	0.40491	0.48893	0.33231	0.32122
Intercept	26182	1	26182	1739.76	<.001	0.974			2	Mean	9.9167	9.4583	10.5833	10.6667	10.75	10.4167	10.7083
sex	786.298	1	786.298	52.249	<.001	0.532				Std. Error of Mean	0.29437	0.42126	0.24757	0.26694	0.34183	0.44606	0.40144
Error	692.262	46	15.049						Total	Mean	8.8542	8.0833	8.6458	8.9583	8.9792	9.0625	9.2083
										Std. Error of Mean	0.26125	0.35833	0.37954	0.3459	0.39218	0.33871	0.33549
reinforcers corrected for body weight (mL/g)
FR
FR Training
Tests of Within-Subjects Effects
Measure: MEASURE_1
Source		Type III Sum of Squares	df	Mean Square	F	Sig.	Partial Eta Squared
time	Sphericity Assumed	0.04	9	0.004	22.386	<.001	0.327
	Greenhouse-Geisser	0.04	4.137	0.01	22.386	<.001	0.327
	Huynh-Feldt	0.04	4.695	0.008	22.386	<.001	0.327
	Lower-bound	0.04	1	0.04	22.386	<.001	0.327
time * sex	Sphericity Assumed	0.007	9	0.001	3.778	<.001	0.076
	Greenhouse-Geisser	0.007	4.137	0.002	3.778	0.005	0.076
	Huynh-Feldt	0.007	4.695	0.001	3.778	0.003	0.076
	Lower-bound	0.007	1	0.007	3.778	0.058	0.076
Error(time)	Sphericity Assumed	0.082	414	0
	Greenhouse-Geisser	0.082	190.293	0
	Huynh-Feldt	0.082	215.991	0
	Lower-bound	0.082	46	0.002
Tests of Between-Subjects Effects
Measure: MEASURE_1
Transformed Variable: Average									1=male, 2=female		f1	f2	f3	f4	f5	f6	f7	f8	f9	f10
Source	Type III Sum of Squares	df	Mean Square	F	Sig.	Partial Eta Squared			1	Mean	0.0166	0.0398	0.0359	0.0411	0.0381	0.0365	0.0367	0.0413	0.0402	0.0388
Intercept	1.415	1	1.415	959.468	<.001	0.954				N	24	24	24	24	24	24	24	24	24	24
sex	0.152	1	0.152	103.004	<.001	0.691				Std. Error of Mean	0.00188	0.00345	0.00267	0.0028	0.00242	0.00248	0.00243	0.00269	0.00248	0.00222
Error	0.068	46	0.001						2	Mean	0.0414	0.0597	0.0679	0.0761	0.0799	0.0752	0.0799	0.0781	0.081	0.0815
										N	24	24	24	24	24	24	24	24	24	24
										Std. Error of Mean	0.00442	0.0049	0.00571	0.00447	0.00425	0.0041	0.00409	0.00459	0.00471	0.00371
									Total	Mean	0.029	0.0497	0.0519	0.0586	0.059	0.0558	0.0583	0.0597	0.0606	0.0601
										N	48	48	48	48	48	48	48	48	48	48
										Std. Error of Mean	0.00299	0.0033	0.00389	0.00365	0.00389	0.00369	0.00393	0.00376	0.00397	0.00377
PR
PR Training
Tests of Within-Subjects Effects
Measure: MEASURE_1
Source		Type III Sum of Squares	df	Mean Square	F	Sig.	Partial Eta Squared
time	Sphericity Assumed	6.443e-05	6	1.074e-05	3.635	0.002	0.073
	Greenhouse-Geisser	6.443e-05	4.762	1.353e-05	3.635	0.004	0.073
	Huynh-Feldt	6.443e-05	5.494	1.173e-05	3.635	0.002	0.073
	Lower-bound	6.443e-05	1	6.443e-05	3.635	0.063	0.073
time * sex	Sphericity Assumed	6.725e-05	6	1.121e-05	3.794	0.001	0.076
	Greenhouse-Geisser	6.725e-05	4.762	1.412e-05	3.794	0.003	0.076
	Huynh-Feldt	6.725e-05	5.494	1.224e-05	3.794	0.002	0.076
	Lower-bound	6.725e-05	1	6.725e-05	3.794	0.058	0.076
Error(time)	Sphericity Assumed	0.001	276	2.955e-06
	Greenhouse-Geisser	0.001	219.055	3.723e-06
	Huynh-Feldt	0.001	252.744	3.227e-06
	Lower-bound	0.001	46	1.773e-05
Tests of Between-Subjects Effects
Measure: MEASURE_1
Transformed Variable: Average									1=male, 2=female		p1	p2	p3	p4	p5	p6	p7
Source	Type III Sum of Squares	df	Mean Square	F	Sig.	Partial Eta Squared			1	Mean	0.0081	0.007	0.0069	0.0075	0.0074	0.0079	0.0079
Intercept	0.055	1	0.055	1568.87	<.001	0.972				N	24	24	24	24	24	24	24
sex	0.009	1	0.009	267.935	<.001	0.853				Std. Error of Mean	0.00032	0.00047	0.00047	0.00045	0.00051	0.00035	0.00035
Error	0.002	46	3.521e-05						2	Mean	0.0173	0.0167	0.0189	0.0186	0.0187	0.018	0.0186
										N	24	24	24	24	24	24	24
										Std. Error of Mean	0.0005	0.00077	0.00053	0.0006	0.00068	0.00081	0.00074
									Total	Mean	0.0127	0.0118	0.0129	0.0131	0.013	0.013	0.0132
										N	48	48	48	48	48	48	48
										Std. Error of Mean	0.00073	0.00084	0.00094	0.00089	0.00092	0.00086	0.00088
inactive
FR
Tests of Within-Subjects Effects
Measure: MEASURE_1
Source		Type III Sum of Squares	df	Mean Square	F	Sig.	Partial Eta Squared
time	Sphericity Assumed	87779.2	9	9753.24	37.926	<.001	0.452
	Greenhouse-Geisser	87779.2	3.398	25836.3	37.926	<.001	0.452
	Huynh-Feldt	87779.2	3.781	23215.7	37.926	<.001	0.452
	Lower-bound	87779.2	1	87779.2	37.926	<.001	0.452
time * sex	Sphericity Assumed	4891.49	9	543.499	2.113	0.027	0.044
	Greenhouse-Geisser	4891.49	3.398	1439.72	2.113	0.093	0.044
	Huynh-Feldt	4891.49	3.781	1293.69	2.113	0.085	0.044
	Lower-bound	4891.49	1	4891.49	2.113	0.153	0.044
Error(time)	Sphericity Assumed	106466	414	257.164
	Greenhouse-Geisser	106466	156.286	681.225
	Huynh-Feldt	106466	173.927	612.129
	Lower-bound	106466	46	2314.47
Tests of Between-Subjects Effects
Measure: MEASURE_1									1=male, 2=female		f1	f2	f3	f4	f5	f6	f7	f8	f9	f10
Transformed Variable: Average									1	Mean	34.5417	38.4375	29.8958	23.6458	14.5	11.75	11.4583	10.0417	9.9167	10.6667
Source	Type III Sum of Squares	df	Mean Square	F	Sig.	Partial Eta Squared				Std. Error of Mean	4.44123	4.20698	4.11541	4.41347	2.09986	1.97379	2.93651	2.5083	2.44054	2.63179
Intercept	283557	1	283557	151.839	<.001	0.767			2	Mean	53.625	58.4167	45.7083	30.4583	27.2083	18.4583	17.2083	14.7917	13.625	11.75
sex	11150.6	1	11150.6	5.971	0.018	0.115				Std. Error of Mean	5.87423	9.02671	6.2434	4.55004	4.54526	3.46775	3.32534	2.9519	2.18012	2.38219
Error	85903.9	46	1867.48						Total	Mean	44.0833	48.4271	37.8021	27.0521	20.8542	15.1042	14.3333	12.4167	11.7708	11.2083
										Std. Error of Mean	3.89954	5.13719	3.87449	3.17467	2.64441	2.03346	2.23415	1.94718	1.64118	1.7577
PR
Tests of Within-Subjects Effects
Measure: MEASURE_1
Source		Type III Sum of Squares	df	Mean Square	F	Sig.	Partial Eta Squared
time	Sphericity Assumed	114.935	6	19.156	0.683	0.663	0.015
	Greenhouse-Geisser	114.935	4.45	25.825	0.683	0.62	0.015
	Huynh-Feldt	114.935	5.093	22.566	0.683	0.639	0.015
	Lower-bound	114.935	1	114.935	0.683	0.413	0.015
time * sex	Sphericity Assumed	314.446	6	52.408	1.869	0.086	0.039
	Greenhouse-Geisser	314.446	4.45	70.655	1.869	0.11	0.039
	Huynh-Feldt	314.446	5.093	61.738	1.869	0.099	0.039
	Lower-bound	314.446	1	314.446	1.869	0.178	0.039
Error(time)	Sphericity Assumed	7737.19	276	28.033
	Greenhouse-Geisser	7737.19	204.722	37.794
	Huynh-Feldt	7737.19	234.29	33.024
	Lower-bound	7737.19	46	168.2
Tests of Between-Subjects Effects
Measure: MEASURE_1									1=male, 2=female		p1	p2	p3	p4	p5	p6	p7
Transformed Variable: Average									1	Mean	5.1667	3.625	5.375	5.4167	5.5	4.2083	3.875
Source	Type III Sum of Squares	df	Mean Square	F	Sig.	Partial Eta Squared				Std. Error of Mean	1.12073	0.63933	1.38026	0.8906	1.0581	0.9668	0.77158
Intercept	13757.4	1	13757.4	65.543	<.001	0.588			2	Mean	7.8333	8.2917	8.4167	5.875	7.5833	7.4583	10.9583
sex	926.679	1	926.679	4.415	0.041	0.088				Std. Error of Mean	1.60803	1.58512	1.90148	1.20282	1.80269	2.01802	2.64813
Error	9655.31	46	209.898						Total	Mean	6.5	5.9583	6.8958	5.6458	6.5417	5.8333	7.4167
										Std. Error of Mean	0.98886	0.91139	1.18323	0.74108	1.04507	1.13196	1.4589
photo
FR
Tests of Within-Subjects Effects
Measure: MEASURE_1
Source		Type III Sum of Squares	df	Mean Square	F	Sig.	Partial Eta Squared
time	Sphericity Assumed	2.33838e+07	9	2.59819e+06	6.052	<.001	0.116
	Greenhouse-Geisser	2.33838e+07	5.335	4.3831e+06	6.052	<.001	0.116
	Huynh-Feldt	2.33838e+07	6.248	3.74253e+06	6.052	<.001	0.116
	Lower-bound	2.33838e+07	1	2.33838e+07	6.052	0.018	0.116
time * sex	Sphericity Assumed	8.00253e+06	9	889170	2.071	0.031	0.043
	Greenhouse-Geisser	8.00253e+06	5.335	1.50001e+06	2.071	0.065	0.043
	Huynh-Feldt	8.00253e+06	6.248	1.28079e+06	2.071	0.054	0.043
	Lower-bound	8.00253e+06	1	8.00253e+06	2.071	0.157	0.043
Error(time)	Sphericity Assumed	1.77747e+08	414	429341
	Greenhouse-Geisser	1.77747e+08	245.409	724288
	Huynh-Feldt	1.77747e+08	287.413	618438
	Lower-bound	1.77747e+08	46	3.86407e+06
Tests of Between-Subjects Effects
Measure: MEASURE_1									1=male, 2=female		f1	f2	f3	f4	f5	f6	f7	f8	f9	f10
Transformed Variable: Average									1	Mean	2569.29	2853.62	2385.92	2196.67	2149.33	2266.12	2161.33	2277.88	2192.54	2236.92
Source	Type III Sum of Squares	df	Mean Square	F	Sig.	Partial Eta Squared				Std. Error of Mean	199.755	185.881	177.709	158.158	243.647	256.672	191.716	249.538	253.002	209.63
Intercept	4.56842e+09	1	4.56842e+09	766.402	<.001	0.943			2	Mean	4523.57	3947.5	4042.12	3931.04	3865.08	3692.88	3741.08	3653.54	3655.29	3359.29
sex	2.74402e+08	1	2.74402e+08	46.034	<.001	0.5				Std. Error of Mean	146.955	144.693	171.908	197.398	281.105	201.994	182.707	195.315	167.582	158.074
Error	2.742e+08	46	5.96086e+06						Total	Mean	3546.43	3400.56	3214.02	3063.85	3007.21	2979.5	2951.21	2965.71	2923.92	2798.1
										Std. Error of Mean	188.049	141.214	171.897	177.918	222.527	192.174	174.458	186.109	184.159	153.516
PR
Tests of Within-Subjects Effects
Measure: MEASURE_1
Source		Type III Sum of Squares	df	Mean Square	F	Sig.	Partial Eta Squared
time	Sphericity Assumed	4.47873e+07	6	7.46456e+06	6.582	<.001	0.125
	Greenhouse-Geisser	4.47873e+07	2.866	1.56279e+07	6.582	<.001	0.125
	Huynh-Feldt	4.47873e+07	3.143	1.42509e+07	6.582	<.001	0.125
	Lower-bound	4.47873e+07	1	4.47873e+07	6.582	0.014	0.125
time * sex	Sphericity Assumed	1.40066e+07	6	2.33444e+06	2.058	0.058	0.043
	Greenhouse-Geisser	1.40066e+07	2.866	4.88743e+06	2.058	0.112	0.043
	Huynh-Feldt	1.40066e+07	3.143	4.45678e+06	2.058	0.105	0.043
	Lower-bound	1.40066e+07	1	1.40066e+07	2.058	0.158	0.043
Error(time)	Sphericity Assumed	3.1301e+08	276	1.1341e+06
	Greenhouse-Geisser	3.1301e+08	131.829	2.37436e+06
	Huynh-Feldt	3.1301e+08	144.568	2.16515e+06
	Lower-bound	3.1301e+08	46	6.80457e+06
Tests of Between-Subjects Effects
Measure: MEASURE_1
Transformed Variable: Average									1=male, 2=female		p1	p2	p3	p4	p5	p6	p7
Source	Type III Sum of Squares	df	Mean Square	F	Sig.	Partial Eta Squared			1	Mean	2611.1	2277.08	1850	1760.83	1423.29	1489.33	1664.71
Intercept	2.51638e+09	1	2.51638e+09	451.14	<.001	0.907				Std. Error of Mean	440.573	410.747	259.348	157.386	152.351	143.126	160.932
sex	2.53497e+08	1	2.53497e+08	45.447	<.001	0.497			2	Mean	4332.96	3674.1	3392.17	2958.27	3231.92	4050.42	3596.83
Error	2.5658e+08	46	5.57782e+06							Std. Error of Mean	300.495	294.58	195.537	157.833	250.93	416.754	174.793
									Total	Mean	3472.03	2975.59	2621.08	2359.55	2327.6	2769.88	2630.77
										Std. Error of Mean	292.16	269.99	196.12	140.652	196.177	287.051	183.493

## Sheet: exp4test 123
Sucrose SA			concentrations low range
reinforcers
FR
Tests of Within-Subjects Effects
Measure: MEASURE_1
Source		Type III Sum of Squares	df	Mean Square	F	Sig.	Partial Eta Squared
dose	Sphericity Assumed	32968.8	2	16484.4	71.125	<.001	0.748
	Greenhouse-Geisser	32968.8	1.543	21370.8	71.125	<.001	0.748
	Huynh-Feldt	32968.8	1.697	19427.5	71.125	<.001	0.748
	Lower-bound	32968.8	1	32968.8	71.125	<.001	0.748
dose * sex	Sphericity Assumed	2430.89	2	1215.44	5.244	0.009	0.179
	Greenhouse-Geisser	2430.89	1.543	1575.73	5.244	0.016	0.179
	Huynh-Feldt	2430.89	1.697	1432.45	5.244	0.013	0.179
	Lower-bound	2430.89	1	2430.89	5.244	0.031	0.179
Error(dose)	Sphericity Assumed	11124.8	48	231.766
	Greenhouse-Geisser	11124.8	37.025	300.467
	Huynh-Feldt	11124.8	40.728	273.145
	Lower-bound	11124.8	24	463.532
Tests of Between-Subjects Effects									1=male, 2=female		frdose1	frdose2	frdose3
Measure: MEASURE_1									1	Mean	37.8571	59.7857	75.6429
Transformed Variable: Average										Std. Error of Mean	4.39012	5.10137	7.36535
Source	Type III Sum of Squares	df	Mean Square	F	Sig.	Partial Eta Squared			2	Mean	41.0833	87.4167	101.917
Intercept	351024	1	351024	371.762	<.001	0.939				Std. Error of Mean	4.01221	7.02534	7.29722
sex	7030.04	1	7030.04	7.445	0.012	0.237			Total	Mean	39.3462	72.5385	87.7692
Error	22661.3	24	944.219							Std. Error of Mean	2.96126	4.98991	5.73285
PR
Tests of Within-Subjects Effects
Measure: MEASURE_1
Source		Type III Sum of Squares	df	Mean Square	F	Sig.	Partial Eta Squared
dose	Sphericity Assumed	5.321	2	2.661	1.272	0.29	0.05
	Greenhouse-Geisser	5.321	1.777	2.995	1.272	0.288	0.05
	Huynh-Feldt	5.321	1.989	2.676	1.272	0.289	0.05
	Lower-bound	5.321	1	5.321	1.272	0.271	0.05
dose * sex	Sphericity Assumed	1.116	2	0.558	0.267	0.767	0.011
	Greenhouse-Geisser	1.116	1.777	0.628	0.267	0.741	0.011
	Huynh-Feldt	1.116	1.989	0.561	0.267	0.766	0.011
	Lower-bound	1.116	1	1.116	0.267	0.61	0.011
Error(dose)	Sphericity Assumed	100.397	48	2.092
	Greenhouse-Geisser	100.397	42.643	2.354
	Huynh-Feldt	100.397	47.73	2.103
	Lower-bound	100.397	24	4.183
Tests of Between-Subjects Effects									1=male, 2=female		prdose1	prdose2	prdose3
Measure: MEASURE_1									1	Mean	7.0714	7	7.5
Transformed Variable: Average										Std. Error of Mean	0.47422	0.71098	0.45392
Source	Type III Sum of Squares	df	Mean Square	F	Sig.	Partial Eta Squared			2	Mean	10.5	11	11.3333
Intercept	6375.12	1	6375.12	870.827	<.001	0.973				Std. Error of Mean	0.60927	0.49237	0.43228
sex	273.173	1	273.173	37.315	<.001	0.609			Total	Mean	8.6538	8.8462	9.2692
Error	175.698	24	7.321							Std. Error of Mean	0.50518	0.59146	0.49165
reinforcers corrected for body weight (mL/g)
FR
Tests of Within-Subjects Effects
Measure: MEASURE_1
Source		Type III Sum of Squares	df	Mean Square	F	Sig.	Partial Eta Squared
dose	Sphericity Assumed	0.019	2	0.009	97.976	<.001	0.803
	Greenhouse-Geisser	0.019	1.737	0.011	97.976	<.001	0.803
	Huynh-Feldt	0.019	1.939	0.01	97.976	<.001	0.803
	Lower-bound	0.019	1	0.019	97.976	<.001	0.803
dose * sex	Sphericity Assumed	0.004	2	0.002	22.482	<.001	0.484
	Greenhouse-Geisser	0.004	1.737	0.002	22.482	<.001	0.484
	Huynh-Feldt	0.004	1.939	0.002	22.482	<.001	0.484
	Lower-bound	0.004	1	0.004	22.482	<.001	0.484
Error(frlow)	Sphericity Assumed	0.005	48	9.654e-05
	Greenhouse-Geisser	0.005	41.698	0
	Huynh-Feldt	0.005	46.542	9.956e-05
	Lower-bound	0.005	24	0
Tests of Between-Subjects Effects									1=male, 2=female		frdose1	frdose2	frdose3
Measure: MEASURE_1									1	Mean	0.0202	0.0321	0.0405
Transformed Variable: Average										Std. Error of Mean	0.00228	0.00279	0.0039
Source	Type III Sum of Squares	df	Mean Square	F	Sig.	Partial Eta Squared			2	Mean	0.0364	0.0776	0.0904
Intercept	0.19	1	0.19	333.818	<.001	0.933				Std. Error of Mean	0.00351	0.00656	0.00666
sex	0.027	1	0.027	47.073	<.001	0.662			Total	Mean	0.0277	0.0531	0.0635
Error	0.014	24	0.001							Std. Error of Mean	0.00256	0.00561	0.00616
PR
Tests of Within-Subjects Effects
Measure: MEASURE_1
Source		Type III Sum of Squares	df	Mean Square	F	Sig.	Partial Eta Squared
dose	Sphericity Assumed	1.135e-05	2	5.673e-06	1.571	0.218	0.061
	Greenhouse-Geisser	1.135e-05	1.715	6.615e-06	1.571	0.221	0.061
	Huynh-Feldt	1.135e-05	1.911	5.936e-06	1.571	0.219	0.061
	Lower-bound	1.135e-05	1	1.135e-05	1.571	0.222	0.061
dose * sex	Sphericity Assumed	3.977e-06	2	1.988e-06	0.551	0.58	0.022
	Greenhouse-Geisser	3.977e-06	1.715	2.318e-06	0.551	0.554	0.022
	Huynh-Feldt	3.977e-06	1.911	2.08e-06	0.551	0.573	0.022
	Lower-bound	3.977e-06	1	3.977e-06	0.551	0.465	0.022
Error(prlow)	Sphericity Assumed	0	48	3.611e-06
	Greenhouse-Geisser	0	41.165	4.21e-06
	Huynh-Feldt	0	45.874	3.778e-06
	Lower-bound	0	24	7.222e-06
Tests of Between-Subjects Effects									1=male, 2=female		prdose1	prdose2	prdose3
Measure: MEASURE_1									1	Mean	0.0073	0.0072	0.0077
Transformed Variable: Average										Std. Error of Mean	0.00052	0.00075	0.00049
Source	Type III Sum of Squares	df	Mean Square	F	Sig.	Partial Eta Squared			2	Mean	0.0182	0.019	0.0196
Intercept	0.013	1	0.013	1003.78	<.001	0.977				Std. Error of Mean	0.00107	0.00075	0.00074
sex	0.003	1	0.003	193.682	<.001	0.89			Total	Mean	0.0123	0.0127	0.0132
Error	0	24	1.34e-05							Std. Error of Mean	0.00122	0.00129	0.00126
inactive
FR
Tests of Within-Subjects Effects
Measure: MEASURE_1
Source		Type III Sum of Squares	df	Mean Square	F	Sig.	Partial Eta Squared
dose	Sphericity Assumed	23.453	2	11.726	0.382	0.685	0.016
	Greenhouse-Geisser	23.453	1.889	12.415	0.382	0.673	0.016
	Huynh-Feldt	23.453	2	11.726	0.382	0.685	0.016
	Lower-bound	23.453	1	23.453	0.382	0.543	0.016
dose * sex	Sphericity Assumed	185.709	2	92.855	3.022	0.058	0.112
	Greenhouse-Geisser	185.709	1.889	98.309	3.022	0.061	0.112
	Huynh-Feldt	185.709	2	92.855	3.022	0.058	0.112
	Lower-bound	185.709	1	185.709	3.022	0.095	0.112
Error(dose)	Sphericity Assumed	1474.78	48	30.725
	Greenhouse-Geisser	1474.78	45.337	32.529
	Huynh-Feldt	1474.78	48	30.725
	Lower-bound	1474.78	24	61.449
Tests of Between-Subjects Effects									1=male, 2=female		frdose1	frdose2	frdose3
Measure: MEASURE_1									1	Mean	5.0714	6.0714	3.5714
Transformed Variable: Average										Std. Error of Mean	0.86103	2.61329	1.16597
Source	Type III Sum of Squares	df	Mean Square	F	Sig.	Partial Eta Squared			2	Mean	6.6667	5.6667	10.5
Intercept	3036.54	1	3036.54	43.617	<.001	0.645				Std. Error of Mean	1.19553	1.20814	2.93748
sex	141.979	1	141.979	2.039	0.166	0.078			Total	Mean	5.8077	5.8846	6.7692
Error	1670.84	24	69.618							Std. Error of Mean	0.72328	1.48669	1.6156
PR
Tests of Within-Subjects Effects
Measure: MEASURE_1
Source		Type III Sum of Squares	df	Mean Square	F	Sig.	Partial Eta Squared
dose	Sphericity Assumed	61.423	2	30.712	1.485	0.237	0.058
	Greenhouse-Geisser	61.423	1.507	40.747	1.485	0.239	0.058
	Huynh-Feldt	61.423	1.654	37.146	1.485	0.239	0.058
	Lower-bound	61.423	1	61.423	1.485	0.235	0.058
dose * sex	Sphericity Assumed	110.808	2	55.404	2.679	0.079	0.1
	Greenhouse-Geisser	110.808	1.507	73.508	2.679	0.095	0.1
	Huynh-Feldt	110.808	1.654	67.011	2.679	0.09	0.1
	Lower-bound	110.808	1	110.808	2.679	0.115	0.1
Error(dose)	Sphericity Assumed	992.5	48	20.677
	Greenhouse-Geisser	992.5	36.178	27.434
	Huynh-Feldt	992.5	39.686	25.009
	Lower-bound	992.5	24	41.354
Tests of Between-Subjects Effects									1=male, 2=female		prdose1	prdose2	prdose3
Measure: MEASURE_1									1	Mean	2.2857	3.2143	2.5714
Transformed Variable: Average										Std. Error of Mean	0.68282	0.75723	0.79638
Source	Type III Sum of Squares	df	Mean Square	F	Sig.	Partial Eta Squared			2	Mean	10.0833	6.8333	11.8333
Intercept	2920.22	1	2920.22	36.082	<.001	0.601				Std. Error of Mean	2.03551	2.20479	3.3048
sex	920.992	1	920.992	11.38	0.003	0.322			Total	Mean	5.8846	4.8846	6.8462
Error	1942.39	24	80.933							Std. Error of Mean	1.25554	1.13046	1.8023
photo
FR
Tests of Within-Subjects Effects
Measure: MEASURE_1
Source		Type III Sum of Squares	df	Mean Square	F	Sig.	Partial Eta Squared
dose	Sphericity Assumed	2.25363e+06	2	1.12681e+06	4.571	0.015	0.16
	Greenhouse-Geisser	2.25363e+06	1.863	1.20975e+06	4.571	0.018	0.16
	Huynh-Feldt	2.25363e+06	2	1.12681e+06	4.571	0.015	0.16
	Lower-bound	2.25363e+06	1	2.25363e+06	4.571	0.043	0.16
dose * sex	Sphericity Assumed	351580	2	175790	0.713	0.495	0.029
	Greenhouse-Geisser	351580	1.863	188728	0.713	0.486	0.029
	Huynh-Feldt	351580	2	175790	0.713	0.495	0.029
	Lower-bound	351580	1	351580	0.713	0.407	0.029
Error(dose)	Sphericity Assumed	1.1832e+07	48	246500
	Greenhouse-Geisser	1.1832e+07	44.709	264643
	Huynh-Feldt	1.1832e+07	48	246500
	Lower-bound	1.1832e+07	24	493000
Tests of Between-Subjects Effects									1=male, 2=female		frdose1	frdose2	frdose3
Measure: MEASURE_1									1	Mean	1590	1773.14	1836.71
Transformed Variable: Average										Std. Error of Mean	97.6389	207.188	150.717
Source	Type III Sum of Squares	df	Mean Square	F	Sig.	Partial Eta Squared			2	Mean	2931.83	3403.08	3461.75
Intercept	4.84391e+08	1	4.84391e+08	290.239	<.001	0.924				Std. Error of Mean	294.063	312.904	324.109
sex	4.55122e+07	1	4.55122e+07	27.27	<.001	0.532			Total	Mean	2209.31	2525.42	2586.73
Error	4.00545e+07	24	1.66894e+06							Std. Error of Mean	195.265	241.479	232.259
PR
Tests of Within-Subjects Effects
Measure: MEASURE_1
Source		Type III Sum of Squares	df	Mean Square	F	Sig.	Partial Eta Squared
dose	Sphericity Assumed	442158	2	221079	0.359	0.701	0.015
	Greenhouse-Geisser	442158	1.767	250206	0.359	0.675	0.015
	Huynh-Feldt	442158	1.977	223690	0.359	0.698	0.015
	Lower-bound	442158	1	442158	0.359	0.555	0.015
dose * sex	Sphericity Assumed	805005	2	402503	0.653	0.525	0.026
	Greenhouse-Geisser	805005	1.767	455531	0.653	0.507	0.026
	Huynh-Feldt	805005	1.977	407256	0.653	0.523	0.026
	Lower-bound	805005	1	805005	0.653	0.427	0.026
Error(dose)	Sphericity Assumed	2.95967e+07	48	616597
	Greenhouse-Geisser	2.95967e+07	42.412	697832
	Huynh-Feldt	2.95967e+07	47.44	623879
	Lower-bound	2.95967e+07	24	1.23319e+06
Tests of Between-Subjects Effects									1=male, 2=female		prdose1	prdose2	prdose3
Measure: MEASURE_1									1	Mean	1389.79	1220.36	1485.86
Transformed Variable: Average										Std. Error of Mean	214.255	162.041	225.682
Source	Type III Sum of Squares	df	Mean Square	F	Sig.	Partial Eta Squared			2	Mean	4012.58	3821.08	3665.75
Intercept	5.23852e+08	1	5.23852e+08	253.704	<.001	0.914				Std. Error of Mean	314.105	441.802	368.87
sex	1.18054e+08	1	1.18054e+08	57.174	<.001	0.704			Total	Mean	2600.31	2420.69	2491.96
Error	4.95556e+07	24	2.06482e+06							Std. Error of Mean	318.234	337.976	298.548

## Sheet: exp4test 345
Sucrose SA			concentrations high range
reinforcers
FR
Tests of Within-Subjects Effects
Measure: MEASURE_1
Source		Type III Sum of Squares	df	Mean Square	F	Sig.	Partial Eta Squared
dose	Sphericity Assumed	16145.4	2	8072.72	56.666	<.001	0.739
	Greenhouse-Geisser	16145.4	1.564	10325.1	56.666	<.001	0.739
	Huynh-Feldt	16145.4	1.757	9186.68	56.666	<.001	0.739
	Lower-bound	16145.4	1	16145.4	56.666	<.001	0.739
dose * sex	Sphericity Assumed	2860.16	2	1430.08	10.038	<.001	0.334
	Greenhouse-Geisser	2860.16	1.564	1829.09	10.038	<.001	0.334
	Huynh-Feldt	2860.16	1.757	1627.42	10.038	<.001	0.334
	Lower-bound	2860.16	1	2860.16	10.038	0.005	0.334
Error(dose)	Sphericity Assumed	5698.48	40	142.462
	Greenhouse-Geisser	5698.48	31.274	182.211
	Huynh-Feldt	5698.48	35.15	162.12
	Lower-bound	5698.48	20	284.924
Tests of Between-Subjects Effects
Measure: MEASURE_1										1=male, 2=female		frdose3	frdose4	frdose5
Transformed Variable: Average										1	Mean	67.3	63.5	46.2
Source	Type III Sum of Squares	df	Mean Square	F	Sig.	Partial Eta Squared					Std. Error of Mean	6.26463	3.69459	1.69181
Intercept	287164	1	287164	759.461	<.001	0.974				2	Mean	96.5	80.5833	43.3333
sex	3427.28	1	3427.28	9.064	0.007	0.312					Std. Error of Mean	6.107	4.36143	2.47513
Error	7562.31	20	378.115							Total	Mean	83.2273	72.8182	44.6364
											Std. Error of Mean	5.32613	3.39699	1.55079
PR
Tests of Within-Subjects Effects
Measure: MEASURE_1
Source		Type III Sum of Squares	df	Mean Square	F	Sig.	Partial Eta Squared
dose	Sphericity Assumed	17.203	2	8.602	4.622	0.016	0.188
	Greenhouse-Geisser	17.203	1.542	11.16	4.622	0.025	0.188
	Huynh-Feldt	17.203	1.729	9.95	4.622	0.021	0.188
	Lower-bound	17.203	1	17.203	4.622	0.044	0.188
dose * sex	Sphericity Assumed	0.112	2	0.056	0.03	0.97	0.002
	Greenhouse-Geisser	0.112	1.542	0.073	0.03	0.941	0.002
	Huynh-Feldt	0.112	1.729	0.065	0.03	0.956	0.002
	Lower-bound	0.112	1	0.112	0.03	0.864	0.002
Error(dose)	Sphericity Assumed	74.433	40	1.861
	Greenhouse-Geisser	74.433	30.831	2.414
	Huynh-Feldt	74.433	34.579	2.153
	Lower-bound	74.433	20	3.722
Tests of Between-Subjects Effects
Measure: MEASURE_1										1=male, 2=female		prdose3	prdose4	prdose5
Transformed Variable: Average										1	Mean	9.3	9.2	8.2
Source	Type III Sum of Squares	df	Mean Square	F	Sig.	Partial Eta Squared					Std. Error of Mean	0.49554	0.62893	0.62893
Intercept	6865.64	1	6865.64	709.81	<.001	0.973				2	Mean	11.9167	12	10.8333
sex	117.823	1	117.823	12.181	0.002	0.379					Std. Error of Mean	0.65665	0.6396	0.69449
Error	193.45	20	9.673							Total	Mean	10.7273	10.7273	9.6364
											Std. Error of Mean	0.50187	0.53526	0.54473
reinforcers corrected for body weight (mL/g)
FR
Tests of Within-Subjects Effects
Measure: MEASURE_1
Source		Type III Sum of Squares	df	Mean Square	F	Sig.	Partial Eta Squared
dose	Sphericity Assumed	0.01	2	0.005	61.954	<.001	0.756
	Greenhouse-Geisser	0.01	1.525	0.006	61.954	<.001	0.756
	Huynh-Feldt	0.01	1.707	0.006	61.954	<.001	0.756
	Lower-bound	0.01	1	0.01	61.954	<.001	0.756
dose * sex	Sphericity Assumed	0.004	2	0.002	23.181	<.001	0.537
	Greenhouse-Geisser	0.004	1.525	0.002	23.181	<.001	0.537
	Huynh-Feldt	0.004	1.707	0.002	23.181	<.001	0.537
	Lower-bound	0.004	1	0.004	23.181	<.001	0.537
Error(frhigh)	Sphericity Assumed	0.003	40	7.679e-05
	Greenhouse-Geisser	0.003	30.492	0
	Huynh-Feldt	0.003	34.144	8.996e-05
	Lower-bound	0.003	20	0
Tests of Between-Subjects Effects
Measure: MEASURE_1										1=male, 2=female		frdose3	frdose4	frdose5
Transformed Variable: Average										1	Mean	0.0342	0.0323	0.0234
Source	Type III Sum of Squares	df	Mean Square	F	Sig.	Partial Eta Squared					Std. Error of Mean	0.00325	0.00195	0.00064
Intercept	0.144	1	0.144	602.576	<.001	0.968				2	Mean	0.0839	0.0701	0.0376
sex	0.019	1	0.019	78.771	<.001	0.798					Std. Error of Mean	0.00546	0.00395	0.00201
Error	0.005	20	0							Total	Mean	0.0613	0.0529	0.0311
											Std. Error of Mean	0.0063	0.0047	0.0019
PR
Tests of Within-Subjects Effects
Measure: MEASURE_1
Source		Type III Sum of Squares	df	Mean Square	F	Sig.	Partial Eta Squared
dose	Sphericity Assumed	3.247e-05	2	1.623e-05	4.248	0.021	0.175
	Greenhouse-Geisser	3.247e-05	1.582	2.052e-05	4.248	0.031	0.175
	Huynh-Feldt	3.247e-05	1.782	1.822e-05	4.248	0.026	0.175
	Lower-bound	3.247e-05	1	3.247e-05	4.248	0.053	0.175
dose * sex	Sphericity Assumed	3.144e-06	2	1.572e-06	0.411	0.665	0.02
	Greenhouse-Geisser	3.144e-06	1.582	1.987e-06	0.411	0.619	0.02
	Huynh-Feldt	3.144e-06	1.782	1.765e-06	0.411	0.642	0.02
	Lower-bound	3.144e-06	1	3.144e-06	0.411	0.529	0.02
Error(prhigh)	Sphericity Assumed	0	40	3.821e-06
	Greenhouse-Geisser	0	31.647	4.83e-06
	Huynh-Feldt	0	35.631	4.29e-06
	Lower-bound	0	20	7.642e-06
Tests of Between-Subjects Effects
Measure: MEASURE_1										1=male, 2=female		prdose3	prdose4	prdose5
Transformed Variable: Average										1	Mean	0.0092	0.0091	0.0081
Source	Type III Sum of Squares	df	Mean Square	F	Sig.	Partial Eta Squared					Std. Error of Mean	0.00051	0.00059	0.00062
Intercept	0.013	1	0.013	539.826	<.001	0.964				2	Mean	0.0202	0.0203	0.0183
sex	0.002	1	0.002	78.492	<.001	0.797					Std. Error of Mean	0.00121	0.00119	0.00115
Error	0	20	2.434e-05							Total	Mean	0.0152	0.0152	0.0136
											Std. Error of Mean	0.00138	0.0014	0.0013
inactive
FR
Tests of Within-Subjects Effects
Measure: MEASURE_1
Source		Type III Sum of Squares	df	Mean Square	F	Sig.	Partial Eta Squared
dose	Sphericity Assumed	128.901	2	64.451	0.68	0.512	0.033
	Greenhouse-Geisser	128.901	1.207	106.812	0.68	0.444	0.033
	Huynh-Feldt	128.901	1.306	98.676	0.68	0.455	0.033
	Lower-bound	128.901	1	128.901	0.68	0.419	0.033
dose * sex	Sphericity Assumed	100.295	2	50.147	0.529	0.593	0.026
	Greenhouse-Geisser	100.295	1.207	83.108	0.529	0.507	0.026
	Huynh-Feldt	100.295	1.306	76.777	0.529	0.52	0.026
	Lower-bound	100.295	1	100.295	0.529	0.475	0.026
Error(dose)	Sphericity Assumed	3790.98	40	94.774
	Greenhouse-Geisser	3790.98	24.136	157.067
	Huynh-Feldt	3790.98	26.126	145.103
	Lower-bound	3790.98	20	189.549
Tests of Between-Subjects Effects										1=male, 2=female		frdose3	frdose4	frdose5
Measure: MEASURE_1										1	Mean	5.9	11.1	8.3
Transformed Variable: Average											Std. Error of Mean	1.99137	6.2742	2.63333
Source	Type III Sum of Squares	df	Mean Square	F	Sig.	Partial Eta Squared				2	Mean	13.9167	14.25	10.75
Intercept	7497.78	1	7497.78	24.59	<.001	0.551					Std. Error of Mean	3.84049	4.2589	2.78558
sex	337.116	1	337.116	1.106	0.306	0.052				Total	Mean	10.2727	12.8182	9.6364
Error	6098.34	20	304.917								Std. Error of Mean	2.39695	3.60113	1.90754
PR
Tests of Within-Subjects Effects
Measure: MEASURE_1
Source		Type III Sum of Squares	df	Mean Square	F	Sig.	Partial Eta Squared
dose	Sphericity Assumed	44.771	2	22.385	0.777	0.467	0.037
	Greenhouse-Geisser	44.771	1.965	22.78	0.777	0.465	0.037
	Huynh-Feldt	44.771	2	22.385	0.777	0.467	0.037
	Lower-bound	44.771	1	44.771	0.777	0.389	0.037
dose * sex	Sphericity Assumed	9.377	2	4.688	0.163	0.85	0.008
	Greenhouse-Geisser	9.377	1.965	4.771	0.163	0.847	0.008
	Huynh-Feldt	9.377	2	4.688	0.163	0.85	0.008
	Lower-bound	9.377	1	9.377	0.163	0.691	0.008
Error(dose)	Sphericity Assumed	1153.08	40	28.827
	Greenhouse-Geisser	1153.08	39.308	29.335
	Huynh-Feldt	1153.08	40	28.827
	Lower-bound	1153.08	20	57.654
Tests of Between-Subjects Effects										1=male, 2=female		prdose3	prdose4	prdose5
Measure: MEASURE_1										1	Mean	6.3	4.7	3.9
Transformed Variable: Average											Std. Error of Mean	2.12942	1.0651	1.08985
Source	Type III Sum of Squares	df	Mean Square	F	Sig.	Partial Eta Squared				2	Mean	11.5833	11.8333	10
Intercept	4244.55	1	4244.55	15.501	<.001	0.437					Std. Error of Mean	3.91473	4.68853	2.87096
sex	623.394	1	623.394	2.277	0.147	0.102				Total	Mean	9.1818	8.5909	7.2273
Error	5476.61	20	273.83								Std. Error of Mean	2.36464	2.66504	1.73945
photo
FR
Tests of Within-Subjects Effects
Measure: MEASURE_1
Source		Type III Sum of Squares	df	Mean Square	F	Sig.	Partial Eta Squared
dose	Sphericity Assumed	9.5799e+06	2	4.78995e+06	10.458	<.001	0.343
	Greenhouse-Geisser	9.5799e+06	1.628	5.88292e+06	10.458	<.001	0.343
	Huynh-Feldt	9.5799e+06	1.841	5.20313e+06	10.458	<.001	0.343
	Lower-bound	9.5799e+06	1	9.5799e+06	10.458	0.004	0.343
dose * sex	Sphericity Assumed	859093	2	429547	0.938	0.4	0.045
	Greenhouse-Geisser	859093	1.628	527560	0.938	0.384	0.045
	Huynh-Feldt	859093	1.841	466599	0.938	0.394	0.045
	Lower-bound	859093	1	859093	0.938	0.344	0.045
Error(dose)	Sphericity Assumed	1.83207e+07	40	458018
	Greenhouse-Geisser	1.83207e+07	32.569	562529
	Huynh-Feldt	1.83207e+07	36.824	497527
	Lower-bound	1.83207e+07	20	916037
Tests of Between-Subjects Effects
Measure: MEASURE_1										1=male, 2=female		frdose3	frdose4	frdose5
Transformed Variable: Average										1	Mean	2621.9	2096.1	1985.5
Source	Type III Sum of Squares	df	Mean Square	F	Sig.	Partial Eta Squared					Std. Error of Mean	342.502	304.847	300.933
Intercept	4.99666e+08	1	4.99666e+08	231.611	<.001	0.921				2	Mean	3936.25	3194.58	2743.25
sex	1.82775e+07	1	1.82775e+07	8.472	0.009	0.298					Std. Error of Mean	420.067	205.832	204.331
Error	4.3147e+07	20	2.15735e+06							Total	Mean	3338.82	2695.27	2398.82
											Std. Error of Mean	306.046	210.843	190.656
PR
Tests of Within-Subjects Effects
Measure: MEASURE_1
Source		Type III Sum of Squares	df	Mean Square	F	Sig.	Partial Eta Squared
dose	Sphericity Assumed	523538	2	261769	0.38	0.687	0.019
	Greenhouse-Geisser	523538	1.867	280469	0.38	0.672	0.019
	Huynh-Feldt	523538	2	261769	0.38	0.687	0.019
	Lower-bound	523538	1	523538	0.38	0.545	0.019
dose * sex	Sphericity Assumed	430383	2	215191	0.312	0.734	0.015
	Greenhouse-Geisser	430383	1.867	230564	0.312	0.719	0.015
	Huynh-Feldt	430383	2	215191	0.312	0.734	0.015
	Lower-bound	430383	1	430383	0.312	0.583	0.015
Error(dose)	Sphericity Assumed	2.75759e+07	40	689396
	Greenhouse-Geisser	2.75759e+07	37.333	738644
	Huynh-Feldt	2.75759e+07	40	689396
	Lower-bound	2.75759e+07	20	1.37879e+06
Tests of Between-Subjects Effects
Measure: MEASURE_1										1=male, 2=female		prdose3	prdose4	prdose5
Transformed Variable: Average										1	Mean	1890.3	1762.3	1752.5
Source	Type III Sum of Squares	df	Mean Square	F	Sig.	Partial Eta Squared					Std. Error of Mean	338.809	242.017	309.643
Intercept	4.47584e+08	1	4.47584e+08	357.408	<.001	0.947				2	Mean	3446.08	3613.17	3225.5
sex	4.32927e+07	1	4.32927e+07	34.57	<.001	0.634					Std. Error of Mean	250.888	163.77	353.994
Error	2.50462e+07	20	1.25231e+06							Total	Mean	2738.91	2771.86	2555.95
											Std. Error of Mean	262.532	243.964	283.015

## Sheet: exp4ext
Sucrose SA followed by
extinction tests with SCH23390
reinforcers
Tests of Within-Subjects Effects
Measure: MEASURE_1
Source		Type III Sum of Squares	df	Mean Square	F	Sig.	Partial Eta Squared
dose	Sphericity Assumed	2526.29	2	1263.15	18.548	<.001	0.287
	Greenhouse-Geisser	2526.29	1.961	1288.14	18.548	<.001	0.287
	Huynh-Feldt	2526.29	2	1263.15	18.548	<.001	0.287
	Lower-bound	2526.29	1	2526.29	18.548	<.001	0.287
dose * sex	Sphericity Assumed	119.597	2	59.799	0.878	0.419	0.019
	Greenhouse-Geisser	119.597	1.961	60.982	0.878	0.417	0.019
	Huynh-Feldt	119.597	2	59.799	0.878	0.419	0.019
	Lower-bound	119.597	1	119.597	0.878	0.354	0.019
Error(dose)	Sphericity Assumed	6265.44	92	68.103
	Greenhouse-Geisser	6265.44	90.215	69.45
	Huynh-Feldt	6265.44	92	68.103
	Lower-bound	6265.44	46	136.205
Tests of Between-Subjects Effects									1=male, 2=female		veh	lo	hi
Measure: MEASURE_1									1	Mean	16.5833	15.5417	8.3333
Transformed Variable: Average										Std. Error of Mean	1.75069	1.64623	0.91617
Source	Type III Sum of Squares	df	Mean Square	F	Sig.	Partial Eta Squared			2	Mean	31.4583	26.2917	19.6667
Intercept	55578.1	1	55578.1	510.917	<.001	0.917				Std. Error of Mean	2.50722	2.00586	1.86857
sex	5463.67	1	5463.67	50.226	<.001	0.522			Total	Mean	24.0208	20.9167	14
Error	5003.93	46	108.781							Std. Error of Mean	1.86144	1.50408	1.32019
inactive
Tests of Within-Subjects Effects
Measure: MEASURE_1
Source		Type III Sum of Squares	df	Mean Square	F	Sig.	Partial Eta Squared
dose	Sphericity Assumed	65.625	2	32.813	4.14	0.019	0.083
	Greenhouse-Geisser	65.625	1.68	39.067	4.14	0.026	0.083
	Huynh-Feldt	65.625	1.774	36.99	4.14	0.023	0.083
	Lower-bound	65.625	1	65.625	4.14	0.048	0.083
dose * sex	Sphericity Assumed	15.792	2	7.896	0.996	0.373	0.021
	Greenhouse-Geisser	15.792	1.68	9.401	0.996	0.362	0.021
	Huynh-Feldt	15.792	1.774	8.901	0.996	0.366	0.021
	Lower-bound	15.792	1	15.792	0.996	0.323	0.021
Error(dose)	Sphericity Assumed	729.25	92	7.927
	Greenhouse-Geisser	729.25	77.27	9.438
	Huynh-Feldt	729.25	81.61	8.936
	Lower-bound	729.25	46	15.853
Tests of Between-Subjects Effects									1=male, 2=female		veh	lo	hi
Measure: MEASURE_1									1	Mean	2.2083	2.5	1.4167
Transformed Variable: Average										Std. Error of Mean	0.54167	0.53838	0.30643
Source	Type III Sum of Squares	df	Mean Square	F	Sig.	Partial Eta Squared			2	Mean	4.9583	4.0417	2.625
Intercept	1260.25	1	1260.25	38.905	<.001	0.458				Std. Error of Mean	1.39419	1.06233	0.52063
sex	121	1	121	3.735	0.059	0.075			Total	Mean	3.5833	3.2708	2.0208
Error	1490.08	46	32.393							Std. Error of Mean	0.76656	0.59975	0.31155
photo
Tests of Within-Subjects Effects
Measure: MEASURE_1
Source		Type III Sum of Squares	df	Mean Square	F	Sig.	Partial Eta Squared
dose	Sphericity Assumed	1.13535e+07	2	5.67675e+06	11.904	<.001	0.206
	Greenhouse-Geisser	1.13535e+07	1.572	7.22065e+06	11.904	<.001	0.206
	Huynh-Feldt	1.13535e+07	1.654	6.86518e+06	11.904	<.001	0.206
	Lower-bound	1.13535e+07	1	1.13535e+07	11.904	0.001	0.206
dose * sex	Sphericity Assumed	1.10874e+06	2	554368	1.162	0.317	0.025
	Greenhouse-Geisser	1.10874e+06	1.572	705140	1.162	0.309	0.025
	Huynh-Feldt	1.10874e+06	1.654	670426	1.162	0.311	0.025
	Lower-bound	1.10874e+06	1	1.10874e+06	1.162	0.287	0.025
Error(dose)	Sphericity Assumed	4.38727e+07	92	476877
	Greenhouse-Geisser	4.38727e+07	72.329	606574
	Huynh-Feldt	4.38727e+07	76.074	576713
	Lower-bound	4.38727e+07	46	953755
Tests of Between-Subjects Effects									1=male, 2=female		veh	lo	hi
Measure: MEASURE_1									1	Mean	1394.17	1325.33	950.5
Transformed Variable: Average										Std. Error of Mean	144.226	144.171	113.152
Source	Type III Sum of Squares	df	Mean Square	F	Sig.	Partial Eta Squared			2	Mean	2253.92	2231.04	1463.08
Intercept	3.70027e+08	1	3.70027e+08	292.362	<.001	0.864				Std. Error of Mean	182.106	283.097	131.353
sex	2.07579e+07	1	2.07579e+07	16.401	<.001	0.263			Total	Mean	1824.04	1778.19	1206.79
Error	5.82198e+07	46	1.26565e+06							Std. Error of Mean	130.903	170.466	93.5517

## Sheet: exp5NOTES
Grimm et al.
Additional Results
Experiment 5
Water Operant Self-administration
Manuscript includes active lever data and analyses for training
For Training:
Supplementary Results include:
ANOVA results for reinforcers (water deliveries), inactive lever, and locomotion (photobeam breaks)
Means and SEMs for each dependent measure, by sex
Training (train) on FR (10 days) then on PR (7 days)
For Testing (responding on FR 3 days for baseline followed by one day in Extinction)
Supplementary Results includes:
ANOVA results for active lever, reinforcers*, inactive lever, and locomotion (photobeam breaks)
*no water delivery on Extinction day

## Sheet: exp5train
Water SA
reinforcers
FR
Tests of Within-Subjects Effects
Measure: MEASURE_1
Source		Type III Sum of Squares	df	Mean Square	F	Sig.	Partial Eta Squared
time	Sphericity Assumed	4293.93	9	477.103	5.113	<.001	0.176
	Greenhouse-Geisser	4293.93	3.117	1377.62	5.113	0.003	0.176
	Huynh-Feldt	4293.93	3.785	1134.5	5.113	0.001	0.176
	Lower-bound	4293.93	1	4293.93	5.113	0.033	0.176
time * sex	Sphericity Assumed	1904.85	9	211.65	2.268	0.019	0.086
	Greenhouse-Geisser	1904.85	3.117	611.135	2.268	0.085	0.086
	Huynh-Feldt	1904.85	3.785	503.282	2.268	0.071	0.086
	Lower-bound	1904.85	1	1904.85	2.268	0.145	0.086
Error(time)	Sphericity Assumed	20156.1	216	93.315
	Greenhouse-Geisser	20156.1	74.806	269.446
	Huynh-Feldt	20156.1	90.837	221.894
	Lower-bound	20156.1	24	839.838
Tests of Between-Subjects Effects
Measure: MEASURE_1								1=male; 2=female		f1	f2	f3	f4	f5	f6	f7	f8	f9	f10
Transformed Variable: Average								1	Mean	25.4615	19.8462	15.2308	11.7692	8.1538	11.5385	11.0769	10.5385	13.9231	14.9231
Source	Type III Sum of Squares	df	Mean Square	F	Sig.	Partial Eta Squared			Std. Error of Mean	5.35486	4.18153	3.47547	3.69364	2.68864	3.39988	3.68201	3.13707	5.89378	4.7183
Intercept	92610.2	1	92610.2	78.054	<.001	0.765		2	Mean	23.4615	35.4615	28.9231	20.6154	24.0769	23.3846	20.6154	20.8462	20.0769	17.5385
sex	5566.19	1	5566.19	4.691	0.04	0.164			Std. Error of Mean	4.48161	4.26467	4.62638	2.74688	4.52126	2.58581	3.18155	3.94976	3.5182	2.86807
Error	28475.7	24	1186.49					Total	Mean	24.4615	27.6538	22.0769	16.1923	16.1154	17.4615	15.8462	15.6923	17	16.2308
									Std. Error of Mean	3.4267	3.3166	3.1481	2.42234	3.02926	2.40463	2.56766	2.67741	3.4185	2.71764
PR
Tests of Within-Subjects Effects
Measure: MEASURE_1
Source		Type III Sum of Squares	df	Mean Square	F	Sig.	Partial Eta Squared
time	Sphericity Assumed	85.527	6	14.255	7.143	<.001	0.229
	Greenhouse-Geisser	85.527	3.916	21.841	7.143	<.001	0.229
	Huynh-Feldt	85.527	4.97	17.21	7.143	<.001	0.229
	Lower-bound	85.527	1	85.527	7.143	0.013	0.229
time * sex	Sphericity Assumed	7.681	6	1.28	0.642	0.697	0.026
	Greenhouse-Geisser	7.681	3.916	1.962	0.642	0.631	0.026
	Huynh-Feldt	7.681	4.97	1.546	0.642	0.668	0.026
	Lower-bound	7.681	1	7.681	0.642	0.431	0.026
Error(time)	Sphericity Assumed	287.363	144	1.996
	Greenhouse-Geisser	287.363	93.981	3.058
	Huynh-Feldt	287.363	119.274	2.409
	Lower-bound	287.363	24	11.973
Tests of Between-Subjects Effects								1=male; 2=female		p1	p2	p3	p4	p5	p6	p7
Measure: MEASURE_1								1	Mean	2.9231	1.6923	1.3077	1.6923	1.1538	1.7692	1.5385
Transformed Variable: Average									Std. Error of Mean	0.64512	0.5236	0.42944	0.42944	0.5412	0.59002	0.74778
Source	Type III Sum of Squares	df	Mean Square	F	Sig.	Partial Eta Squared		2	Mean	5.6923	4	3.5385	3.6923	3	4.4615	3.0769
Intercept	1451.63	1	1451.63	56.555	<.001	0.702			Std. Error of Mean	0.86517	0.60975	0.77307	0.65422	0.77625	0.56177	0.68371
sex	219.78	1	219.78	8.563	0.007	0.263		Total	Mean	4.3077	2.8462	2.4231	2.6923	2.0769	3.1154	2.3077
Error	616.022	24	25.668						Std. Error of Mean	0.59684	0.45638	0.48729	0.43241	0.49899	0.48143	0.51967
inactive
FR
Tests of Within-Subjects Effects
Measure: MEASURE_1
Source		Type III Sum of Squares	df	Mean Square	F	Sig.	Partial Eta Squared
time	Sphericity Assumed	34512.8	9	3834.75	21.472	<.001	0.472
	Greenhouse-Geisser	34512.8	2.416	14286.5	21.472	<.001	0.472
	Huynh-Feldt	34512.8	2.817	12250.2	21.472	<.001	0.472
	Lower-bound	34512.8	1	34512.8	21.472	<.001	0.472
time * sex	Sphericity Assumed	7318.46	9	813.162	4.553	<.001	0.159
	Greenhouse-Geisser	7318.46	2.416	3029.47	4.553	0.01	0.159
	Huynh-Feldt	7318.46	2.817	2597.67	4.553	0.007	0.159
	Lower-bound	7318.46	1	7318.46	4.553	0.043	0.159
Error(time)	Sphericity Assumed	38576.2	216	178.593
	Greenhouse-Geisser	38576.2	57.978	665.356
	Huynh-Feldt	38576.2	67.616	570.52
	Lower-bound	38576.2	24	1607.34
Tests of Between-Subjects Effects								1=male; 2=female		f1	f2	f3	f4	f5	f6	f7	f8	f9	f10
Measure: MEASURE_1								1	Mean	27.6923	20.6923	13.3846	9.4615	6.9231	9.9231	4.9231	3.2308	2.7692	2
Transformed Variable: Average									Std. Error of Mean	5.339	4.0182	3.39029	2.11107	2.4138	2.51779	0.78823	0.77752	0.7085	0.51887
Source	Type III Sum of Squares	df	Mean Square	F	Sig.	Partial Eta Squared		2	Mean	42.8462	65	50.9231	31.3077	19.8462	25.6923	19.8462	16.8462	15.9231	17.3846
Intercept	107468	1	107468	51.883	<.001	0.684			Std. Error of Mean	5.69845	10.1027	9.07692	5.7327	4.6861	8.18095	7.59879	4.92748	5.84025	6.03148
sex	27213.8	1	27213.8	13.138	0.001	0.354		Total	Mean	35.2692	42.8462	32.1538	20.3846	13.3846	17.8077	12.3846	10.0385	9.3462	9.6923
Error	49712.3	24	2071.35						Std. Error of Mean	4.11472	6.92836	6.05175	3.70533	2.88768	4.48005	4.02915	2.79752	3.16808	3.34101
PR
Tests of Within-Subjects Effects
Measure: MEASURE_1
Source		Type III Sum of Squares	df	Mean Square	F	Sig.	Partial Eta Squared
time	Sphericity Assumed	847.297	6	141.216	2.692	0.017	0.101
	Greenhouse-Geisser	847.297	2.193	386.309	2.692	0.072	0.101
	Huynh-Feldt	847.297	2.523	335.781	2.692	0.063	0.101
	Lower-bound	847.297	1	847.297	2.692	0.114	0.101
time * sex	Sphericity Assumed	515.67	6	85.945	1.638	0.141	0.064
	Greenhouse-Geisser	515.67	2.193	235.11	1.638	0.202	0.064
	Huynh-Feldt	515.67	2.523	204.358	1.638	0.196	0.064
	Lower-bound	515.67	1	515.67	1.638	0.213	0.064
Error(time)	Sphericity Assumed	7553.6	144	52.456
	Greenhouse-Geisser	7553.6	52.64	143.497
	Huynh-Feldt	7553.6	60.561	124.728
	Lower-bound	7553.6	24	314.734
								1=male; 2=female		p1	p2	p3	p4	p5	p6	p7
Tests of Between-Subjects Effects								1	Mean	3	1.8462	0.9231	1.6154	0.5385	1.3846	0.8462
Measure: MEASURE_1									Std. Error of Mean	0.83205	0.65873	0.28782	0.62571	0.33235	0.61538	0.40583
Transformed Variable: Average								2	Mean	19.1538	10.7692	12.3846	6	10.6923	9.6154	8.6923
Source	Type III Sum of Squares	df	Mean Square	F	Sig.	Partial Eta Squared			Std. Error of Mean	8.22274	3.88646	4.85236	1.4367	6.36737	3.45954	3.90986
Intercept	7103.13	1	7103.13	8.409	0.008	0.259		Total	Mean	11.0769	6.3077	6.6538	3.8077	5.6154	5.5	4.7692
sex	4187.52	1	4187.52	4.957	0.036	0.171			Std. Error of Mean	4.35922	2.12731	2.64281	0.88408	3.2845	1.90808	2.07943
Error	20273.8	24	844.741
photo
FR
Tests of Within-Subjects Effects
Measure: MEASURE_1
Source		Type III Sum of Squares	df	Mean Square	F	Sig.	Partial Eta Squared
time	Sphericity Assumed	4.71631e+07	9	5.24035e+06	18.166	<.001	0.431
	Greenhouse-Geisser	4.71631e+07	4.876	9.67299e+06	18.166	<.001	0.431
	Huynh-Feldt	4.71631e+07	6.524	7.229e+06	18.166	<.001	0.431
	Lower-bound	4.71631e+07	1	4.71631e+07	18.166	<.001	0.431
time * sex	Sphericity Assumed	1.33702e+07	9	1.48557e+06	5.15	<.001	0.177
	Greenhouse-Geisser	1.33702e+07	4.876	2.74217e+06	5.15	<.001	0.177
	Huynh-Feldt	1.33702e+07	6.524	2.04933e+06	5.15	<.001	0.177
	Lower-bound	1.33702e+07	1	1.33702e+07	5.15	0.033	0.177
Error(time)	Sphericity Assumed	6.23084e+07	216	288465
	Greenhouse-Geisser	6.23084e+07	117.018	532468
	Huynh-Feldt	6.23084e+07	156.58	397934
	Lower-bound	6.23084e+07	24	2.59618e+06
Tests of Between-Subjects Effects								1=male; 2=female		f1	f2	f3	f4	f5	f6	f7	f8	f9	f10
Measure: MEASURE_1								1	Mean	2170.62	1971.77	1637.92	1421.92	1170.77	1424.85	1189.54	1465.62	1277	1407.92
Transformed Variable: Average									Std. Error of Mean	93.6822	202.832	157.248	169.901	93.1409	131.475	77.7865	185.1	151.581	194.611
Source	Type III Sum of Squares	df	Mean Square	F	Sig.	Partial Eta Squared		2	Mean	3457.77	4174.85	4084.38	3085.15	2978.38	3160	2671.46	2676.15	2340.77	2406.77
Intercept	1.3858e+09	1	1.3858e+09	637.234	<.001	0.964			Std. Error of Mean	251.544	281.776	280.561	206.675	216.554	227.808	232.258	172.729	157.421	178.595
sex	1.6428e+08	1	1.6428e+08	75.541	<.001	0.759		Total	Mean	2814.19	3073.31	2861.15	2253.54	2074.58	2292.42	1930.5	2070.88	1808.88	1907.35
Error	5.21932e+07	24	2.17472e+06						Std. Error of Mean	184.01	278.325	290.994	211.761	214.504	216.128	190.682	173.313	150.924	163.468
PR
Tests of Within-Subjects Effects
Measure: MEASURE_1
Source		Type III Sum of Squares	df	Mean Square	F	Sig.	Partial Eta Squared
time	Sphericity Assumed	9.40761e+06	6	1.56793e+06	3.027	0.008	0.112
	Greenhouse-Geisser	9.40761e+06	3.771	2.49447e+06	3.027	0.024	0.112
	Huynh-Feldt	9.40761e+06	4.749	1.98117e+06	3.027	0.015	0.112
	Lower-bound	9.40761e+06	1	9.40761e+06	3.027	0.095	0.112
time * sex	Sphericity Assumed	5.50738e+06	6	917897	1.772	0.109	0.069
	Greenhouse-Geisser	5.50738e+06	3.771	1.46031e+06	1.772	0.145	0.069
	Huynh-Feldt	5.50738e+06	4.749	1.15981e+06	1.772	0.128	0.069
	Lower-bound	5.50738e+06	1	5.50738e+06	1.772	0.196	0.069
Error(time)	Sphericity Assumed	7.46008e+07	144	518061
	Greenhouse-Geisser	7.46008e+07	90.513	824198
	Huynh-Feldt	7.46008e+07	113.964	654597
	Lower-bound	7.46008e+07	24	3.10837e+06
Tests of Between-Subjects Effects
Measure: MEASURE_1								1=male; 2=female		p1	p2	p3	p4	p5	p6	p7
Transformed Variable: Average								1	Mean	882	549.923	531.615	731.077	825	632.462	487.769
Source	Type III Sum of Squares	df	Mean Square	F	Sig.	Partial Eta Squared			Std. Error of Mean	167.552	79.0546	152.381	131.829	412.138	114	109.138
Intercept	3.54481e+08	1	3.54481e+08	68.12	<.001	0.739		2	Mean	2794.08	2184.54	1995.23	1754.92	1887.69	2556.38	1725.69
sex	9.77236e+07	1	9.77236e+07	18.779	<.001	0.439			Std. Error of Mean	448.919	309.494	370.831	311.377	416.538	433.227	340.782
Error	1.24891e+08	24	5.2038e+06					Total	Mean	1838.04	1367.23	1263.42	1243	1356.35	1594.42	1106.73
									Std. Error of Mean	302.762	226.293	244.946	194.738	306.104	291.853	214.604

## Sheet: exp5test
Water SA
followed by 3 days FR then 1 extinction session
active
Tests of Within-Subjects Effects
Measure: MEASURE_1
Source		Type III Sum of Squares	df	Mean Square	F	Sig.	Partial Eta Squared
time	Sphericity Assumed	226.183	3	75.394	0.767	0.516	0.031
	Greenhouse-Geisser	226.183	2.522	89.699	0.767	0.496	0.031
	Huynh-Feldt	226.183	2.959	76.432	0.767	0.515	0.031
	Lower-bound	226.183	1	226.183	0.767	0.39	0.031
time * sex	Sphericity Assumed	147.875	3	49.292	0.502	0.682	0.02
	Greenhouse-Geisser	147.875	2.522	58.644	0.502	0.651	0.02
	Huynh-Feldt	147.875	2.959	49.97	0.502	0.68	0.02
	Lower-bound	147.875	1	147.875	0.502	0.486	0.02
Error(time)	Sphericity Assumed	7075.19	72	98.267
	Greenhouse-Geisser	7075.19	60.518	116.911
	Huynh-Feldt	7075.19	71.023	99.619
	Lower-bound	7075.19	24	294.8
Tests of Between-Subjects Effects									1=male; 2=female		b1	b2	b3	cue
Measure: MEASURE_1									1	Mean	11.7692	15.9231	16	11.6923
Transformed Variable: Average										Std. Error of Mean	6.5036	8.20605	7.31262	4.77223
Source	Type III Sum of Squares	df	Mean Square	F	Sig.	Partial Eta Squared			2	Mean	28.4615	25.9231	28.6154	24.7692
Intercept	43256.2	1	43256.2	25.274	<.001	0.513				Std. Error of Mean	6.89074	4.33451	6.39164	3.95674
sex	4459.24	1	4459.24	2.605	0.12	0.098			Total	Mean	20.1154	20.9231	22.3077	18.2308
Error	41076.3	24	1711.51							Std. Error of Mean	4.93288	4.65516	4.9224	3.30655
reinforcers
Tests of Within-Subjects Effects
Measure: MEASURE_1
Source		Type III Sum of Squares	df	Mean Square	F	Sig.	Partial Eta Squared
time	Sphericity Assumed	142.413	3	47.471	2.129	0.104	0.081
	Greenhouse-Geisser	142.413	2.4	59.344	2.129	0.119	0.081
	Huynh-Feldt	142.413	2.796	50.934	2.129	0.109	0.081
	Lower-bound	142.413	1	142.413	2.129	0.157	0.081
time * sex	Sphericity Assumed	25.029	3	8.343	0.374	0.772	0.015
	Greenhouse-Geisser	25.029	2.4	10.43	0.374	0.727	0.015
	Huynh-Feldt	25.029	2.796	8.952	0.374	0.758	0.015
	Lower-bound	25.029	1	25.029	0.374	0.546	0.015
Error(time)	Sphericity Assumed	1605.31	72	22.296
	Greenhouse-Geisser	1605.31	57.595	27.872
	Huynh-Feldt	1605.31	67.105	23.922
	Lower-bound	1605.31	24	66.888
Tests of Between-Subjects Effects									1=male; 2=female		b1	b2	b3	cue
Measure: MEASURE_1									1	Mean	5.3846	8.1538	8.7692	6.3077
Transformed Variable: Average										Std. Error of Mean	2.19422	3.12936	3.35917	1.75187
Source	Type III Sum of Squares	df	Mean Square	F	Sig.	Partial Eta Squared			2	Mean	15.3846	16.2308	16.7692	13.6923
Intercept	13365.8	1	13365.8	38.449	<.001	0.616				Std. Error of Mean	3.38083	2.56494	3.26236	2.48169
sex	1819.47	1	1819.47	5.234	0.031	0.179			Total	Mean	10.3846	12.1923	12.7692	10
Error	8343	24	347.625							Std. Error of Mean	2.2133	2.14047	2.4295	1.66132
inactive
Tests of Within-Subjects Effects
Measure: MEASURE_1
Source		Type III Sum of Squares	df	Mean Square	F	Sig.	Partial Eta Squared
time	Sphericity Assumed	18.038	3	6.013	0.85	0.471	0.034
	Greenhouse-Geisser	18.038	1.815	9.939	0.85	0.425	0.034
	Huynh-Feldt	18.038	2.037	8.856	0.85	0.435	0.034
	Lower-bound	18.038	1	18.038	0.85	0.366	0.034
time * sex	Sphericity Assumed	35.115	3	11.705	1.655	0.184	0.064
	Greenhouse-Geisser	35.115	1.815	19.348	1.655	0.205	0.064
	Huynh-Feldt	35.115	2.037	17.24	1.655	0.201	0.064
	Lower-bound	35.115	1	35.115	1.655	0.211	0.064
Error(time)	Sphericity Assumed	509.346	72	7.074
	Greenhouse-Geisser	509.346	43.559	11.693
	Huynh-Feldt	509.346	48.886	10.419
	Lower-bound	509.346	24	21.223
Tests of Between-Subjects Effects									1=male; 2=female		b1	b2	b3	cue
Measure: MEASURE_1									1	Mean	1.3077	0.8462	1.3846	2.6154
Transformed Variable: Average										Std. Error of Mean	0.44412	0.29626	0.47419	1.30845
Source	Type III Sum of Squares	df	Mean Square	F	Sig.	Partial Eta Squared			2	Mean	8.4615	7	8.5385	6.9231
Intercept	2233.89	1	2233.89	13.341	0.001	0.357				Std. Error of Mean	2.41155	2.94392	2.70947	2.23165
sex	996.962	1	996.962	5.954	0.022	0.199			Total	Mean	4.8846	3.9231	4.9615	4.7692
Error	4018.65	24	167.444							Std. Error of Mean	1.39816	1.57473	1.52566	1.33855
photo
Tests of Within-Subjects Effects
Measure: MEASURE_1
Source		Type III Sum of Squares	df	Mean Square	F	Sig.	Partial Eta Squared
time	Sphericity Assumed	334440	3	111480	0.576	0.633	0.023
	Greenhouse-Geisser	334440	2.524	132483	0.576	0.604	0.023
	Huynh-Feldt	334440	2.963	112868	0.576	0.631	0.023
	Lower-bound	334440	1	334440	0.576	0.455	0.023
time * sex	Sphericity Assumed	600390	3	200130	1.034	0.383	0.041
	Greenhouse-Geisser	600390	2.524	237835	1.034	0.375	0.041
	Huynh-Feldt	600390	2.963	202623	1.034	0.382	0.041
	Lower-bound	600390	1	600390	1.034	0.319	0.041
Error(time)	Sphericity Assumed	1.39395e+07	72	193604
	Greenhouse-Geisser	1.39395e+07	60.585	230080
	Huynh-Feldt	1.39395e+07	71.114	196015
	Lower-bound	1.39395e+07	24	580813
Tests of Between-Subjects Effects									1=male; 2=female		b1	b2	b3	cue
Measure: MEASURE_1									1	Mean	1182.69	893.769	1093.69	1230.77
Transformed Variable: Average										Std. Error of Mean	88.8723	79.9367	128.432	161.873
Source	Type III Sum of Squares	df	Mean Square	F	Sig.	Partial Eta Squared			2	Mean	2158.77	2248.92	2172.62	2223.69
Intercept	2.83351e+08	1	2.83351e+08	417.237	<.001	0.946				Std. Error of Mean	163.564	121.489	197.044	237.718
sex	3.1504e+07	1	3.1504e+07	46.39	<.001	0.659			Total	Mean	1670.73	1571.35	1633.15	1727.23
Error	1.62987e+07	24	679114							Std. Error of Mean	133.58	153.102	157.854	172.366
